# Supplementary material for: Effect of Immature Rubus occidentalis on Postoperative Pain in a Rat Model
Source: Medicina (Kaunas). 2023 Jan 30;59(2):264. doi: 10.3390/medicina59020264 (PMC9958716; doi:10.3390/medicina59020264)
Supplement: Supplementary file 1 [file medicina-59-00264-s001.zip]

Archive with 3 entries (3 files):
- Supplementary file S1_ARRIVE checklist.pdf
- Supplementary file S2_Statistical analysis detail.pdf
- Supplementary file S3_AUC for MWT.TIF
